# Supplementary material for: Maturity and density of tertiary lymphoid structures associate with tumor metastasis and chemotherapy response
Source: Front Med (Lausanne). 2024 Oct 18;11:1435620. doi: 10.3389/fmed.2024.1435620 (PMC11527684; doi:10.3389/fmed.2024.1435620)
Supplement: Supplementary file 1 [file Table_1.xls]

## Sheet: Sheet2
id	futime(year)	fustat	P53	Differentiation	Lauren	T	N	M	Ki-67	Agg	FL-I	FL-II	The existence of FL-II	TLS scores	metastasis	metastasis sites	ACT	Medicine	Response	RFS(year）
1	6.95068	0	Wild	middle	mixed	T2	N1	M0	70	0	0	0	no	0	no	no	No chemotherapy	No chemotherapy
2	7.4411	0	Mutant	middle	mixed	T4	N0	M0	60	2	8	4	yes	30	no	no	Chemotherapy	Oxaliplatin and Teysuno	R
3	7.39452	0	Mutant	poor	diffuse	T1	N0	M0	20	4	4	11	yes	45	no	no	No chemotherapy	No chemotherapy
4	7.41096	0	Wild	poor	mixed	T4	N2	M0	30	8	4	2	yes	22	no	no	No chemotherapy	No chemotherapy
5	2.12329	1	Wild	poor	mixed	T4	N3	M0	60	1	2	0	no	5	yes	liver	Chemotherapy	Docetaxel+Teysuno	NR	1.75068
6	7.4137	0	Wild	poor	diffuse	T4	N3	M0	65	5	7	1	yes	22	no	no	Chemotherapy	Oxaliplatin and Teysuno	R
7	7.3589	0	Wild	poor	diffuse	T4	N3	M0	70	3	2	0	no	7	no	no	Chemotherapy	Oxaliplatin and Teysuno	R
8	0.534247	1	Wild	poor	diffuse	T4	N2	M0	50	3	0	0	no	3	yes	peritoneum	No chemotherapy	No chemotherapy		0.484932
9	7.34247	0	Mutant	poor	diffuse	T4	N2	M0	30	7	2	0	no	11	no	no	Chemotherapy	Oxaliplatin and Teysuno	R
10	6.28767	1	Wild	middle	mixed	T4	N2	M0	60	2	3	3	yes	17	no	no	Chemotherapy	Herceptin+Teysuno	R
11	5.88493	1	Wild	middle	mixed	T1	N0	M0	60	4	2	0	no	8	yes	peritoneum	Chemotherapy	Teysuno	R	5.66575
12	1.27671	1	Wild	poor	diffuse	T4	N0	M0	45	9	1	1	yes	14	yes	brain	No chemotherapy	Docetaxel+Teysuno		1.16712
13	7.32055	0	Wild	middle	mixed	T4	N1	M0	30	21	8	0	no	37	no	no	Chemotherapy	Teysuno	R
14	2.20274	1	Wild	poor	diffuse	T4	N2	M0	70	7	4	3	yes	24	no	no	No chemotherapy	No chemotherapy
15	7.2274	0	Wild	middle	mixed	T1	N0	M0	50	4	0	0	no	4	no	no	Chemotherapy	Teysuno	R
16	4.83288	1	Mutant	middle	mixed	T3	N2	M0	90	4	1	0	no	6	yes	colon	No chemotherapy	No chemotherapy		4.30411
17	7.21918	0	Wild	middle	mixed	T1	N0	M0	40	1	0	0	no	1	no	no	No chemotherapy	No chemotherapy
18	0.775342	1	Wild	poor	mixed	T4	N0	M0	80	3	2	1	yes	10	no	no	Chemotherapy	Oxaliplatin and Teysuno	NR
19	7.19726	0	Wild	poor	mixed	T2	N1	M0	30	4	0	0	no	4	no	no	Chemotherapy	Teysuno	R
20	5.87945	1	Wild	poor	mixed	T3	N1	M0	60	3	0	0	no	3	no	no	Chemotherapy	folfox4	R
21	3.93973	1	Wild	poor	diffuse	T4	N0	M0	30	6	2	0	no	10	yes	colorectum	No chemotherapy	No chemotherapy		3.13973
22	7.19452	0	Mutant	poor	mixed	T1	N0	M0	50	4	2	1	yes	11	no	no	No chemotherapy	No chemotherapy
23	5.31233	1	Wild	poor	diffuse	T4	N2	M0	50	12	7	4	yes	38	no	no	Chemotherapy	Oxaliplatin and Teysuno	R
24	7.19452	0	Mutant	poor	diffuse	T1	N3	M0	50	4	2	4	yes	22	no	no	Chemotherapy	Oxaliplatin and Teysuno	R
25	0.838356	1	Mutant	middle	mixed	T4	N2	M0	60	1	2	0	no	5	no	no	No chemotherapy	No chemotherapy
26	7.13425	0	Wild	poor	mixed	T1	N1	M0	20	2	2	4	yes	15	no	no	Chemotherapy	Oxaliplatin and Teysuno	R
27	1.07397	1	Wild	poor	diffuse	T4	N1	M0	60	3	2	1	yes	10	yes	peritoneum	Chemotherapy	Oxaliplatin and Teysuno	NR	1.00822
28	7.12603	0		middle	mixed	T1	N0	M0	15	4	2	2	yes	14	no	no	Chemotherapy	Teysuno	R
29	0.821918	1	Mutant	poor	mixed	T4	N3	M0	70	4	4	2	yes	18	yes	peritoneum+brain	Chemotherapy	Oxaliplatin and Teysuno	NR	0.660274
30	2.34795	1		poor	diffuse	T3	N0	M0	60	5	5	0	no	15	yes	supraclavicular lymph nodes	No chemotherapy	No chemotherapy		1.14521
31	1.66849	1	Mutant	poor	mixed	T4	N3	M0	80	1	0	0	no	1	yes	liver	No chemotherapy	No chemotherapy		1.46849
32	7.07945	0	Mutant	poor	diffuse	T2	N0	M0	50	7	6	1	yes	22	no	no	Chemotherapy	Oxaliplatin and Teysuno	R
33	7.07671	0	Wild	poor	mixed	T1	N0	M0	60	5	4	1	yes	16	no	no	Chemotherapy	Teysuno	R
34	1.02192	1	Mutant	poor	diffuse	T3	N3	M0	80	2	1	3	yes	13	yes	liver	Chemotherapy	Oxaliplatin and Teysuno	NR	0.923288
35	7.06849	0	Mutant	poor	diffuse	T1	N0	M0	20	8	3	1	yes	17	no	no	No chemotherapy	No chemotherapy
36	7.05205	0	Mutant	poor	diffuse	T1	N3	M0	10	7	2	2	yes	17	no	no	Chemotherapy	Teysuno	R
37	6.99178	0	Mutant	poor	diffuse	T1	N0	M0	20	9	5	6	yes	37	no	no	Chemotherapy	Oxaliplatin and Teysuno	R
38	6.99726	0	Mutant	middle	mixed	T4	N1	M0	30	1	2	2	yes	11	no	no	Chemotherapy	Oxaliplatin and Teysuno	R
39	6.96986	0	Wild	well	Intestinal	T1	N0	M0	50	2	1	0	no	4	no	no	No chemotherapy	No chemotherapy
40	6.96712	0	Wild	poor	diffuse	T1	N0	M0	30	1	1	3	yes	12	no	no	Chemotherapy	Oxaliplatin and Teysuno	R
41	6.96712	0	Wild	poor	mixed	T1	N1	M0	50	7	4	3	yes	24	no	no	Chemotherapy	Teysuno	R
42	6.95068	0	Mutant	poor	mixed	T4	N0	M0	30	6	1	3	yes	14	no	no	Chemotherapy	Oxaliplatin and Teysuno	R
43	6.93151	0	Mutant	poor	mixed	T1	N0	M0	40	2	4	5	yes	25	no	no	Chemotherapy	Teysuno	R
44	6.91233	0	Wild	poor	diffuse	T2	N1	M0	50	3	1	3	yes	14	no	no	Chemotherapy	Oxaliplatin and Teysuno	R
45	6.88219	0	Mutant	poor	diffuse	T4	N2	M0	70	3	0	1	yes	6	no	no	Chemotherapy	Oxaliplatin and Teysuno	R
46	1.97534	1	Wild	poor	mixed	T4	N3	M0	90	0	0	0	no	0	yes	retroperitoneal	Chemotherapy	Capecitabine	NR	0.912329
47	6.85753	0	Wild	poor	diffuse	T1	N0	M0	35	5	4	2	yes	19	no	no	Chemotherapy	Oxaliplatin and Teysuno	R
48	3.04932	1	Wild	poor	mixed	T4	N2	M0	20	6	2	0	no	10	yes	pancreas	Chemotherapy	Teysuno	NR	2.46849
49	3.71781	1	Wild	middle	mixed	T2	N1	M0	85	2	0	0	no	2	yes	retroperitoneal	Chemotherapy	Teysuno	NR	3.55342
50	1.70137	1	Mutant	poor	diffuse	T2	N1	M0	90	3	1	0	no	5	yes	pelvic cavity	Chemotherapy	Teysuno	NR
51	6.8274	0		poor	diffuse	T4	N3	M0		4	4	2	yes	18	no	no	Chemotherapy	Oxaliplatin and Teysuno	R
52	0.383562	1	Wild	poor	diffuse	T4	N2	M0	30	6	1	0	no	8	no	no	No chemotherapy	No chemotherapy
53	6.8	0	Wild	poor	diffuse	T1	N0	M0	50	4	3	0	no	10	no	no	Chemotherapy	Oxaliplatin and Teysuno	R
54	2.65479	1	Mutant	poor	mixed	T1	N2	M0	40	0	0	0	no	0	no	no	No chemotherapy	No chemotherapy
55	6.84932	0		poor	diffuse	T4	N2	M0	40	3	1	3	yes	14	no	no	Chemotherapy	Teysuno	R
56	0.953425	1	Mutant			T4	N3	M0	40	5	0	1	yes	8	yes	bone	Chemotherapy	Oxaliplatin and Teysuno	NR	0.827397
57	6.76438	0	Mutant	well	Intestinal	T1	N0	M0	60	5	0	0	no	5	no	no	No chemotherapy	No chemotherapy
58	6.76164	0	Wild	poor	diffuse	T2	N0	M0	80	9	4	2	yes	23	no	no	Chemotherapy	Teysuno	R
59	6.73425	0	Mutant	poor	mixed	T4	N3	M0	80	2	3	0	no	8	yes	retroperitoneal	Chemotherapy	Docetaxel	R
60	6.73425	0	Wild	poor	diffuse	T4	N0	M0	70	2	1	2	yes	10	no	no	Chemotherapy	Oxaliplatin and Teysuno	R
61	0.778082	1	Wild	poor	diffuse	T4	N3	M0	65	3	2	3	yes	16	yes	liver	Chemotherapy	Oxaliplatin and Teysuno	NR	0.756164
62	0.50411	1	Mutant	poor	diffuse	T3	N1	M0	90	1	1	0	no	3	no	no	No chemotherapy	No chemotherapy
63	6.68767	0	Wild	poor	mixed	T1	N0	M0	60	3	2	3	yes	16	no	no	Chemotherapy	Oxaliplatin and Teysuno	R
64	6.69041	0	Mutant	middle	mixed	T2	N0	M0	70	9	3	2	yes	21	no	no	Chemotherapy	Oxaliplatin and Teysuno	R
65	6.67397	0	Mutant	poor	mixed	T2	N1	M0	30	26	5	0	no	36	no	no	Chemotherapy	Teysuno	R
66	1.34247	1	Wild	poor	mixed	T4	N1	M0	80	4	2	1	yes	11	yes	recurrence	Chemotherapy	Oxaliplatin and Teysuno	NR	1.07397
67	6.6274	0	Wild	poor	mixed	T2	N0	M0	40	1	2	0	no	5	no	no	Chemotherapy	Oxaliplatin and Teysuno	R
68	5.03836	1	Mutant	well	Intestinal	T2	N1	M0	60	4	6	0	no	16	yes	ureter	No chemotherapy	No chemotherapy		5.00274
69	2.45753	1	Mutant	poor	diffuse	T3	N0	M0	80	1	2	0	no	5	no	no	No chemotherapy	No chemotherapy
70	6.61096	0	Mutant	poor	diffuse	T1	N0	M0	30	6	3	2	yes	18	no	no	Chemotherapy	Oxaliplatin and Teysuno	R
71	0.893151	1	Wild	poor	diffuse	T4	N3	M0	60	2	0	1	yes	5	yes	colon	Chemotherapy	Oxaliplatin and Teysuno	NR	0.471233
72	6.59452	0	Mutant	poor	mixed	T2	N0	M0	80	1	1	1	yes	6	no	no	Chemotherapy	Teysuno	R
73	6.56164	0	Mutant	poor	mixed	T3	N3	M0	90	4	2	1	yes	11	no	no	Chemotherapy	SOX+Docetaxel	R
74	5.66849	1	Mutant	poor	diffuse	T4	N2	M0	60	18	10	0	no	38	no	no	Chemotherapy	Oxaliplatin and Teysuno	R	4.68493
75	2.96164	1	Wild	poor	diffuse	T3	N3	M0	30	11	4	1	yes	22	yes	recurrence	Chemotherapy	Oxaliplatin and Teysuno	NR	2.73425
76	5.14521	1	Wild	poor	mixed	T4	N1	M0	70	6	3	2	yes	18	yes	recurrence	Chemotherapy	Oxaliplatin and Teysuno	R	2.22466
77	6.50411	0	Mutant	poor	diffuse	T1	N0	M0	30	21	10	0	no	41	no	no	Chemotherapy	Teysuno	R
78	6.47123	0	Wild	middle	mixed	T1	N0	M0	70	6	2	0	no	10	no	no	Chemotherapy	Teysuno	R
79	6.44932	0	Wild	poor	diffuse	T1	N1	M0	60	5	4	1	yes	16	no	no	Chemotherapy	Oxaliplatin and Teysuno	R
80	6.44384	0	Wild	poor	diffuse	T2	N1	M0	40	7	3	0	no	13	no	no	Chemotherapy	Oxaliplatin and Teysuno	R
81	6.4137	0	Wild	poor	diffuse	T3	N1	M0	30	1	0	0	no	1	no	no	Chemotherapy	Oxaliplatin and Teysuno	R
82	6.40274	0	Wild	poor	mixed	T1	N0	M0	60	8	5	0	no	18	no	no	Chemotherapy	Oxaliplatin and Teysuno	R
83	3.10959	1	Mutant	poor	mixed	T4	N0	M0	10	14	2	0	no	18	yes	liver	Chemotherapy	Oxaliplatin+5-Fluorouracil	NR	0.764384
84	6.3863	0	Mutant	poor	mixed	T1	N0	M0	70	5	3	4	yes	23	yes	pancreas	Chemotherapy	Oxaliplatin and Teysuno	R
85	1.61644	1	Mutant	well	Intestinal	T1	N0	M0	30	3	0	0	no	3	no	no	No chemotherapy	No chemotherapy		1.09041
86	0.726027	1	Mutant	poor	mixed	T4	N3	M0	70	2	1	1	yes	7	yes	kidney	Chemotherapy	Teysuno	NR	0.260274
87	0.512329	1	Mutant	poor	mixed	T4	N3	M0	40	5	4	1	yes	16	yes	peritoneum	Chemotherapy	Docetaxel+Teysuno	NR	0.446575
88	6.31781	0	Mutant	poor	diffuse	T4	N0	M0	25	5	1	0	no	7	no	no	Chemotherapy	Teysuno	R
89	3.00822	1	Mutant	poor	diffuse	T4	N0	M0	70	5	0	0	no	5	yes	kidney+brain	Chemotherapy	Lobaplatin+Teysuno	NR	2.6
90	3.2	1	Wild	middle	mixed	T4	N3	M0	80	1	1	0	no	3	no	no	No chemotherapy	No chemotherapy
91	6.28219	0	Wild	poor	diffuse	T4	N2	M0	85	4	5	3	yes	23	yes	liver	No chemotherapy	No chemotherapy
92	6.27123	0	Wild	poor	diffuse	T3	N3	M0	10	7	4	2	yes	21	yes	retroperitoneal	Chemotherapy	Oxaliplatin and Teysuno	R
93	6.24658	0	Mutant	middle	mixed	T3	N0	M0	40	1	1	1	yes	6	no	no	Chemotherapy	Oxaliplatin and Teysuno	R
94	6.22466	0	Wild	poor	diffuse	T1	N0	M0	30	3	1	1	yes	8	no	no	Chemotherapy	Lobaplatin+Teysuno	R
95	6.2274	0	Mutant	poor	mixed	T4	N1	M0	60	3	4	0	no	11	no	no	No chemotherapy	No chemotherapy
96	6.18904	0	Mutant	poor	diffuse	T1	N0	M0	50	2	2	3	yes	15	no	no	Chemotherapy	Teysuno	R
97	6.18082	0	Mutant	middle	mixed	T2	N0	M0	80	2	2	0	no	6	no	no	Chemotherapy	Oxaliplatin and Teysuno	R
98	5.66575	1	Wild	poor	diffuse	T4	N0	M0	50	7	0	0	no	7	yes	peritoneum	Chemotherapy	Oxaliplatin and Teysuno	R	3.87397
99	1.6274	1	Wild	middle	mixed	T2	N1	M0	60	0	0	0	no	0	yes	liver+lung	No chemotherapy	No chemotherapy		0.69863
100	0.786301	1	Mutant	poor	diffuse	T4	N2	M0	50	7	3	0	no	13	no	no	Chemotherapy	SOX+Docetaxel	NR
101	0.657534	1	Mutant	poor	diffuse	T4	N3	M0	60	3	1	0	no	5	yes	peritoneum	No chemotherapy	No chemotherapy		0.463014
102	6.14795	0	Wild	poor	mixed	T1	N0	M0	70	8	1	0	no	10	no	no	Chemotherapy	Teysuno	R
103	6.16438	0	Wild	poor	diffuse	T3	N3	M0	70	5	2	1	yes	12	no	no	Chemotherapy	Oxaliplatin and Teysuno	R
104	6.13425	0	Mutant	poor	mixed	T1	N0	M0	80	2	4	1	yes	13	no	no	No chemotherapy	No chemotherapy
105	2.13973	1	Wild	poor	diffuse	T4	N2	M0	65	7	2	0	no	11	yes	retroperitoneal	Chemotherapy	Oxaliplatin and Teysuno	NR	1.4274
106	0.0383562	1	Wild	middle	mixed	T4	N2	M0	60	1	0	0	no	1	no	no	No chemotherapy	No chemotherapy
107	6.15342	0	Mutant	poor	mixed	T2	N0	M0	50	2	1	0	no	4	no	no	No chemotherapy	No chemotherapy
108	2.2274	1	Wild	poor	diffuse	T4	N3	M0	60	10	3	1	yes	19	yes	peritoneum	Chemotherapy	Oxaliplatin and Teysuno	NR	2.18082
109	3.0274	1	Wild	poor	mixed	T4	N3	M0	20	4	1	0	no	6	yes	retroperitoneal+rectum	Chemotherapy	Oxaliplatin and Teysuno	NR	2.52877
110	6.11507	0	Wild	poor	diffuse	T2	N1	M0	45	4	2	0	no	8	no	no	Chemotherapy	Teysuno	R
111	6.11233	0	Mutant	poor	mixed	T4	N2	M0	10	2	0	0	no	2	yes	lung	Chemotherapy	Oxaliplatin and Teysuno	R
112	4.93699	1	Mutant	poor	mixed	T3	N2	M0	80	6	1	0	no	8	yes	lung+bone	Chemotherapy	Oxaliplatin and Teysuno	NR	4.64384
113	3.43288	1	Wild	middle	mixed	T2	N0	M0	30	5	1	1	yes	10	yes	liver	Chemotherapy	Oxaliplatin and Teysuno	NR	1.88219
114	6.10137	0	Mutant	poor	diffuse	T2	N3	M0	40	5	1	1	yes	10	no	no	Chemotherapy	Oxaliplatin and Teysuno	R
115	4.15616	1	Wild	poor	mixed	T3	N0	M0	40	5	2	0	no	9	no	no	No chemotherapy	No chemotherapy
116	6.07945	0	Mutant	poor	diffuse	T3	N3	M0	80	5	4	0	no	13	no	no	No chemotherapy	No chemotherapy
117	6.09863	0	Mutant	well	Intestinal	T1	N1	M0	50	3	0	0	no	3	no	no	No chemotherapy	No chemotherapy
118	1.43014	1	Wild	poor	diffuse	T4	N3	M1	80	5	1	1	yes	10	no	no	No chemotherapy	No chemotherapy
119	6.06301	0	Wild	poor	mixed	T3	N0	M0	60	4	4	8	yes	36	no	no	Chemotherapy	Oxaliplatin and Teysuno	R
120	6.05479	0	Wild	middle	mixed	T2	N0	M0	70	6	3	0	no	12	no	no	Chemotherapy	Teysuno	R
121	6.01644	0	Wild	poor	diffuse	T4	N1	M0	55	5	2	0	no	9	no	no	Chemotherapy	Oxaliplatin and Teysuno	R
122	5.65479	1	Wild	poor	mixed	T1	N1	M0	50	2	0	0	no	2	no	no	Chemotherapy	Oxaliplatin and Teysuno	R
123	6.02466	0	Mutant	poor	mixed	T1	N0	M0	70	3	0	2	yes	9	no	no	Chemotherapy	Oxaliplatin and Teysuno	R
124	0.391781	1	Mutant	poor	diffuse	T4	N1	M0	50	4	2	0	no	8	yes	peritoneum	No chemotherapy	No chemotherapy
125	1.16986	1	Mutant	middle	mixed	T1	N0	M0	60	1	1	0	no	3	no	no	No chemotherapy	No chemotherapy
126	1.72603	1	Wild	middle	mixed	T4	N0	M0	60	5	0	2	yes	11	no	no	Chemotherapy	Oxaliplatin and Teysuno	NR
127	0.723288	1	Wild	poor	diffuse	T4	N3	M0	40	3	2	0	no	7	yes	peritoneum	Chemotherapy	Oxaliplatin and Teysuno	NR	0.630137
128	5.9726	0	Mutant	poor	mixed	T1	N0	M0	10	3	2	2	yes	13	no	no	Chemotherapy	Oxaliplatin and Teysuno	R
129	1.13699	1	Wild	poor	diffuse	T4	N3	M0	30	7	1	0	no	9	yes	ovary	Chemotherapy	SOX+Docetaxel	NR	0.926027
130	5.96438	0	Wild	poor	mixed	T2	N1	M0	75	2	1	0	no	4	no	no	Chemotherapy	Oxaliplatin and Teysuno	R
131	5.98082	0	Wild	poor	mixed	T4	N1	M0	45	9	7	5	yes	38	no	no	No chemotherapy	No chemotherapy
132	1.49315	1	Wild			T4	N3	M0	40	10	3	0	no	16	yes	peritoneum	Chemotherapy	Teysuno	NR	1.33425
133	5.96164	0	Wild	poor	mixed	T3	N1	M0	50	13	4	0	no	21	no	no	Chemotherapy	Oxaliplatin and Teysuno	R
134	5.92877	0	Mutant	poor	mixed	T1	N0	M0	70	4	1	1	yes	9	no	no	No chemotherapy	No chemotherapy
135	2.99452	1	Mutant	poor	mixed	T4	N3	M0	60	10	0	0	no	10	yes	recurrence	No chemotherapy	No chemotherapy		2.50685
136	2.11781	1	Wild	poor	mixed	T4	N3	M0	70	11	5	0	no	21	yes	liver+peritoneum	Chemotherapy	Teysuno	NR	1.96164
137	0.616438	1	Wild	poor	diffuse	T4	N3	M0	40	3	1	0	no	5	yes	peritoneum	Chemotherapy	Oxaliplatin and Teysuno	NR	0.547945
138	5.89863	0	Wild	poor	mixed	T1	N0	M0	70	3	2	0	no	7	no	no	No chemotherapy	No chemotherapy
139	0.117808	1	Wild	poor	diffuse	T4	N3	M1	40	6	0	0	no	6	no	no	No chemotherapy	No chemotherapy
140	1.19726	1	Wild	poor	diffuse	T4	N3	M0	40	7	2	0	no	11	yes	adrenal gland	Chemotherapy	Oxaliplatin and Teysuno	NR	0.975342
141	3.94795	1	Mutant	poor	mixed	T4	N2	M0	60	5	0	1	yes	8	no	no	Chemotherapy	Oxaliplatin and Teysuno	NR
142	2.44658	1	Mutant	poor	diffuse	T3	N3	M0	70	3	1	1	yes	8	yes	bone	Chemotherapy	Oxaliplatin and Teysuno	NR	1.9726
143	1.27671	1	Wild	poor	mixed	T4	N3	M0	50	3	0	0	no	3	no	no	Chemotherapy	Oxaliplatin and Teysuno	NR
144	2.8411	1	Mutant	poor	diffuse	T3	N2	M0	60	4	3	0	no	10	no	no	No chemotherapy	No chemotherapy
145	5.78904	0	Wild	poor	diffuse	T3	N3	M0	40	6	0	1	yes	9	no	no	Chemotherapy	Oxaliplatin and Teysuno	R
146	5.76438	0	Wild	poor	mixed	T3	N0	M0	70	1	0	0	no	1	no	no	No chemotherapy	No chemotherapy
147	0.947945	1		poor	diffuse	T4	N3	M0	70	4	2	0	no	8	yes	peritoneum	Chemotherapy	Oxaliplatin and Teysuno	NR	0.309589
148	2.27945	1	Wild	middle	mixed	T4	N1	M0	55	3	5	0	no	13	yes	liver	Chemotherapy	Teysuno	NR	1.47945
149	2.0411	1	Mutant	middle	mixed	T4	N3	M0	30	8	2	1	yes	15	yes	liver	Chemotherapy	Oxaliplatin+Capecitabine	NR	1.53425
150	5.71781	0	Mutant	poor	mixed	T3	N0	M0	80	4	3	0	no	10	no	no	No chemotherapy	No chemotherapy
151	5.71233	0	Wild	poor	mixed	T3	N0	M0	40	10	2	0	no	14	no	no	Chemotherapy	Oxaliplatin and Teysuno	R
152	0.789041	1	Mutant	poor	diffuse	T3	N1	M0	90	2	0	0	no	2	no	no	No chemotherapy	No chemotherapy
153	5.71233	0	Mutant	poor	diffuse	T2	N0	M0	70	5	3	4	yes	23	no	no	Chemotherapy	Oxaliplatin and Teysuno	R
154	0.564384	1	Mutant	poor	mixed	T3	N1	M0	60	1	2	0	no	5	yes	liver	No chemotherapy	No chemotherapy		0.158904
155	1.36164	1	Mutant	poor	mixed	T4	N3	M0	80	3	0	0	no	3	yes	liver	Chemotherapy	Teysuno	NR	0.657534
156	5.69863	0	Wild	middle	mixed	T1	N0	M0	70	0	0	0	no	0	no	no	No chemotherapy	No chemotherapy
157	0.410959	1	Mutant	poor	diffuse	T1	N2	M0	10	1	0	0	no	1	yes	liver	Chemotherapy	Oxaliplatin and Teysuno	NR	0.345205
158	5.70137	0	Mutant	poor	diffuse	T3	N1	M0	40	4	0	0	no	4	no	no	No chemotherapy	No chemotherapy
159	5.69863	0	Mutant	poor	mixed	T1	N0	M0	80	0	3	1	yes	9	no	no	No chemotherapy	No chemotherapy
160	5.67123	0	Wild	poor	mixed	T4	N0	M0	80	5	3	6	yes	29	no	no	No chemotherapy	No chemotherapy
161	5.64932	0	Mutant	middle	mixed	T3	N3	M0	60	6	4	2	yes	20	no	no	Chemotherapy	Oxaliplatin and Teysuno	R
162	2.05479	1	Mutant	poor	mixed	T4	N3	M0	70	3	2	0	no	7	yes	liver	No chemotherapy	No chemotherapy		1.98904
163	5.59726	0	Wild	poor	mixed	T1	N0	M0	80	8	5	0	no	18	no	no	No chemotherapy	No chemotherapy
164	5.59452	0	Mutant	poor	diffuse	T2	N0	M0	20	7	2	2	yes	17	yes	liver	Chemotherapy	Oxaliplatin and Teysuno	R
165	5.59178	0	Mutant	middle	mixed	T1	N0	M0	40	1	1	5	yes	18	no	no	No chemotherapy	No chemotherapy
166	1.9863	1	Mutant	poor	diffuse	T3	N1	M0	80	3	1	0	no	5	yes	pleura	Chemotherapy	Oxaliplatin and Teysuno	NR	1.54795
167	5.58356	0	Mutant	middle	mixed	T1	N0	M0	70	2	5	0	no	12	no	no	Chemotherapy	Teysuno	R
168	5.58356	0	Wild	well	Intestinal	T1	N0	M0	50	2	1	0	no	4	no	no	Chemotherapy	Teysuno	R
169	5.58904	0	Mutant	middle	mixed	T1	N0	M0	70	4	4	2	yes	18	no	no	No chemotherapy	No chemotherapy
170	5.58356	0	Wild			T4	N3	M0	50	6	2	0	no	10	no	no	Chemotherapy	Docetaxel+Cisplatin+Teysuno	R
171	1.27671	1	Mutant	middle	mixed	T2	N0	M0	70	5	0	0	no	5	yes	brain	Chemotherapy	No chemotherapy	NR	1.02192
172	1.38082	1	Mutant	poor	diffuse	T4	N0	M0	30	3	1	0	no	5	no	no	Chemotherapy	Teysuno	NR
173	5.16438	0	Mutant	poor	diffuse	T4	N3	M0	60	9	0	0	no	9	no	no	Chemotherapy	Docetaxel+Teysuno	R
174	5.5589	0	Mutant	poor	mixed	T1	N0	M0	80	3	1	1	yes	8	no	no	No chemotherapy	No chemotherapy
175	5.5589	0	Mutant	poor	diffuse	T1	N0	M0	60	7	5	0	no	17	no	no	No chemotherapy	No chemotherapy
176	1.24932	1	Mutant	middle	mixed	T3	N2	M0	80	1	2	0	no	5	yes	liver	Chemotherapy	Cisplatin+Teysuno	NR	0.263014
177	1.07123	1	Mutant			T4	N1	M0	30	15	5	0	no	25	yes	pelvic cavity	Chemotherapy	Oxaliplatin and Teysuno	NR	0.906849
178	5.48767	0	Mutant	poor	mixed	T3	N2	M0	85	9	7	0	no	23	no	no	Chemotherapy	Oxaliplatin and Teysuno	R
179	3.83836	1	Wild	middle	mixed	T3	N0	M0	90	7	0	0	no	7	yes	lung	Chemotherapy	Teysuno	NR	3.53151
180	1.31781	1	Mutant	poor	mixed	T4	N3	M0	80	2	1	3	yes	13	yes	retroperitoneal	Chemotherapy	Oxaliplatin and Teysuno	NR	1.10137
181	5.49589	0	Wild	poor	mixed	T4	N0	M0	70	9	2	1	yes	16	no	no	Chemotherapy	Oxaliplatin and Teysuno	R
182	5.4411	0	Mutant	poor	mixed	T3	N0	M0	75	18	9	5	yes	51	no	no	Chemotherapy	Oxaliplatin and Teysuno	R
183	2.21644	1	Wild	poor	mixed	T1	N0	M0	10	4	1	1	yes	9	no	no	No chemotherapy	No chemotherapy
184	5.42192	0	Mutant	middle	mixed	T1	N0	M0	90	8	3	3	yes	23	no	no	Chemotherapy	Capecitabine	R
185	2.34521	1	Mutant	poor	mixed	T3	N3	M0	85	7	1	0	no	9	yes	liver	Chemotherapy	Oxaliplatin and Teysuno	NR	2.18082
186	5.38356	0	Wild	poor	diffuse	T4	N3	M0	70	4	2	3	yes	17	no	no	Chemotherapy	Teysuno	R
187	2.68767	1	Mutant	poor	diffuse	T1	N0	M0	60	4	2	1	yes	11	no	no	Chemotherapy	Teysuno	NR
188	5.24932	1	Mutant	well	Intestinal	T1	N0	M0	40	7	3	3	yes	22	no	no	No chemotherapy	No chemotherapy
189	5.35616	0	Wild	poor	diffuse	T1	N1	M0	10	12	5	1	yes	25	no	no	Chemotherapy	Oxaliplatin and Teysuno	R
190	2.51233	1	Mutant	poor	mixed	T4	N0	M0	50	0	2	1	yes	7	yes	peritoneum	Chemotherapy	Oxaliplatin and Teysuno	NR	2.23836
191	5.34521	0	Mutant	middle	mixed	T1	N0	M0	70	6	2	2	yes	16	no	no	No chemotherapy	No chemotherapy
192	5.35342	0	Mutant			T4	N2	M0	70	2	2	0	no	6	no	no	Chemotherapy	Teysuno	R
193	5.35068	0	Mutant	poor	mixed	T1	N0	M0	30	8	6	2	yes	26	no	no	Chemotherapy	Teysuno	R
194	5.3589	0	Mutant	well	Intestinal	T1	N0	M0	80	1	2	2	yes	11	no	no	No chemotherapy	No chemotherapy
195	0.484932	1	Wild	poor	mixed	T4	N1	M1	70	0	0	0	no	0	no	no	No chemotherapy	No chemotherapy
196	5.25205	0	Mutant	poor	mixed	T1	N0	M0	70	4	0	0	no	4	no	no	No chemotherapy	No chemotherapy
197	4.60548	1	Wild	well	Intestinal	T3	N1	M0	80	5	1	0	no	7	no	no	Chemotherapy	XELOX	NR	4.58904
198	5.24658	0	Mutant	poor	diffuse	T4	N3	M0	80	14	4	2	yes	28	no	no	Chemotherapy	Oxaliplatin and Teysuno	R
199	5.2411	0	Mutant	poor	diffuse	T1	N0	M0	50	4	3	3	yes	19	no	no	No chemotherapy	No chemotherapy
200	1.80548	1	Mutant			T4	N3	M0	80	1	1	0	no	3	yes	peritoneum	Chemotherapy	Oxaliplatin and Teysuno	NR	1.60822
201	5.23014	0	Mutant	well	Intestinal	T1	N0	M0	40	3	1	1	yes	8	no	no	No chemotherapy	No chemotherapy
202	5.23562	0	Wild	poor	mixed	T2	N0	M0	70	6	1	0	no	8	no	no	Chemotherapy	Teysuno	R
203	5.25205	0	Mutant	middle	mixed	T4	N1	M0	35	6	0	0	no	6	no	no	Chemotherapy	Oxaliplatin and Teysuno	R
204	5.2	0	Mutant	middle	mixed	T1	N0	M0	40	7	5	1	yes	20	no	no	No chemotherapy	No chemotherapy
205	2.17534	1	Mutant	poor	mixed	T3	N3	M0	75	8	0	0	no	8	yes	liver	No chemotherapy	No chemotherapy		2.10685
206	2.7863	1	Mutant	poor	mixed	T4	N2	M0	70	4	1	1	yes	9	yes	kidney	No chemotherapy	No chemotherapy		2.17808
207	5.21644	0	Mutant	middle	mixed	T1	N0	M0	35	5	2	0	no	9	no	no	No chemotherapy	No chemotherapy
208	5.16164	0	Wild	middle	mixed	T3	N3	M0	35	0	0	0	no	0	no	no	Chemotherapy	Oxaliplatin and Teysuno	R
209	5.16712	0	Mutant	poor	diffuse	T4	N3	M0	25	17	7	5	yes	46	no	no	Chemotherapy	Oxaliplatin and Teysuno	R
210	5.18904	0	Wild			T1	N0	M1	0	6	2	0	no	10	no	no	Chemotherapy	Oxaliplatin and Teysuno	R
211	5.57534	0	Wild	poor	diffuse	T3	N0	M0	20	6	2	2	yes	16	no	no	No chemotherapy	No chemotherapy
212	5.13973	0	Wild	poor	mixed	T2	N1	M0	80	0	0	0	no	0	no	no	Chemotherapy	Teysuno	R
213	5.13973	0	Wild	poor	mixed	T4	N2	M0	60	5	3	1	yes	14	no	no	Chemotherapy	Oxaliplatin and Teysuno	NR
214	5.11507	0	Mutant	middle	mixed	T1	N0	M0	65	8	2	0	no	12	no	no	No chemotherapy	No chemotherapy
215	5.14247	0	Wild	well	Intestinal	T1	N0	M0	60	3	0	0	no	3	no	no	No chemotherapy	No chemotherapy
216	5.14521	0	Mutant	poor	diffuse	T2	N1	M0	60	5	3	0	no	11	no	no	Chemotherapy	Oxaliplatin and Teysuno	R
217	5.10411	0	Wild	poor	diffuse	T2	N0	M0	85	0	4	1	yes	11	no	no	Chemotherapy	Oxaliplatin and Teysuno	NR
218	5.09863	0	Mutant	poor	mixed	T1	N1	M0	50	2	3	1	yes	11	no	no	Chemotherapy	Capecitabine	NR
219	0.435616	1	Wild	poor	diffuse	T3	N3	M0	70	4	2	0	no	8	yes	liver	Chemotherapy	Teysuno	NR	0.306849
220	0.515068	1	Wild	poor	diffuse	T4	N1	M0	70	5	2	0	no	9	yes	liver	Chemotherapy	Docetaxel+Capecitabine	NR	0.413699
221	4.4	1	Mutant	middle	mixed	T3	N0	M0	80	2	1	6	yes	22	yes	lung	Chemotherapy	Teysuno	NR	3.20822
222	5.07945	0	Wild	poor	diffuse	T1	N0	M0	60	10	7	0	no	24	no	no	No chemotherapy	No chemotherapy
223	0.849315	1	Wild	poor	diffuse	T4	N3	M0	40	2	2	0	no	6	yes	pleura	Chemotherapy	Docetaxel+Cisplatin	NR	0.827397
